# Supplementary material for: Model Re-Estimation: An Alternative for Poor Predictive Performance during External Evaluations? Example of Gentamicin in Critically Ill Patients
Source: Pharmaceutics. 2022 Jul 7;14(7):1426. doi: 10.3390/pharmaceutics14071426 (PMC9315759; doi:10.3390/pharmaceutics14071426)
Supplement: Supplementary file 1 [file pharmaceutics-14-01426-s001.zip]

Archive with 1 entries (1 files):
- pharmaceutics-1717133-supplementary.pdf
